# Supplementary material for: Membrane transporters in cell physiology, cancer metabolism and drug response
Source: Dis Model Mech. 2023 Dec 1;16(11):dmm050404. doi: 10.1242/dmm.050404 (PMC10695176; doi:10.1242/dmm.050404)
Supplement: Table S1. [file dmm-16-050404-TableS1.xlsx]

## Sheet: Sheet1
Target	Drug	Drug Description	Disease focus	Trial Stage	Trial year	Link to trial
SLC16A1 (MCT1)	AZD3965	SLC16A1 inhibitor	Diffuse large B-cell lymphoma (DLBCL) and Burkitt's lymphoma (BL)	Phase 1	Completed	https://clinicaltrials.gov/study/NCT01791595?intr=AZD3965&rank=1
SLC7A5 (LAT1)	QBS10072S	A cytotoxic SLC7A5 substrate	Glioblastoma	Phase 1	Completed	https://clinicaltrials.gov/study/NCT04430842?cond=cancer&intr=LAT1&rank=1
SLC6A8 (CRT1)	RGX-202-01 (ompenaclid)	SLC6A8 inhibitor	RAS mutant Colorectal Cancer	Phase 1	Ongoing	https://clinicaltrials.gov/study/NCT03597581?rank=5&term=SLC6A8%20
SLC1A5 (ASCT2)	MEDI7247	Antibody-drug conjugate targeting SLC1A5	Relasped/Refractory Haematological Malignancies, Advanced or Metastatic Solid Tumors	Phase 1	Completed	https://clinicaltrials.gov/search?cond=cancer&intr=MEDI7247
SLC5A2 (SGLT2)	Canagliflozin/Dapagliflozin/Empagliflozin	SGLT2 inhibitors	Pancreatic, Prostate, Breast, Endometrial, Paediatric Brain Tumours	10+ Phase 1-2	Recruiting/Ongoing/Completed	https://clinicaltrials.gov/search?cond=cancer&intr=SGLT2%20inhibitor&viewType=Table
